# Supplementary material for: Antioxidant Properties of Zinc and Copper—Blood Zinc-to Copper-Ratio as a Marker of Cancer Risk BRCA1 Mutation Carriers
Source: Antioxidants (Basel). 2024 Jul 14;13(7):841. doi: 10.3390/antiox13070841 (PMC11273827; doi:10.3390/antiox13070841)
Supplement: Supplementary file 1 [file antioxidants-13-00841-s001.zip]

Archive with 1 entries (1 files):
- antioxidants-3069793-supplementary.pdf
